# Supplementary material for: Differential gene expression and miRNA regulatory network in coronary slow flow
Source: Sci Rep. 2024 Apr 10;14:8419. doi: 10.1038/s41598-024-58745-w (PMC11006858; doi:10.1038/s41598-024-58745-w)
Supplement: Supplementary file 3 — Supplementary Table S1. [file 41598_2024_58745_MOESM3_ESM.xlsx]

## Sheet: Sheet1
Table S1. Top 40 up or down regulated differentially expressed mRNAs.
gene_name	log2FoldChange	pvalue	padj
KRT72	3.91786	3.01e-16	6.87e-13
MAML1	2.97358	0.000104811	0.0202096
TMPRSS9	2.96364	4.84e-06	0.00193775
LINC02207	2.46648	6.96e-05	0.0144746
TMEM176A	2.41903	7.29e-08	6.48e-05
AC020659.1	2.13616	4.84e-07	0.000352179
TMEM176B	1.86427	1.48e-06	0.00073866
KCNE1	1.86343	1.06e-05	0.00376088
SOCS1	1.60018	2.17e-05	0.00592553
GTF2IP12	1.57988	1.03e-05	0.00376011
KIAA1324	1.5288	3.17e-10	4.61e-07
U2AF1	1.39606	8.25e-05	0.0165137
CCN3	1.35332	2.75e-05	0.00721745
CNTNAP3	1.34684	0.000191028	0.0307216
AL513327.1	1.31048	5.74e-05	0.012088
CA4	1.27505	8.81e-06	0.00327833
IRS2	1.22388	4.94e-05	0.0109821
AL451123.1	1.16356	0.000107638	0.0204923
ARHGEF40	1.13247	3.3e-06	0.00135406
FCGR3B	1.10724	1.3e-05	0.0039923
NXF3	-6.4091	1.29e-05	0.0039923
SLC2A14	-5.75488	6.36e-07	0.000407158
ICOSLG	-3.96636	1.19e-07	0.000100627
GBA	-3.74716	1.16e-05	0.00394736
EGR1	-3.65415	2.15e-13	4.29e-10
NSFP1	-3.5877	0.000168677	0.0278299
AL139020.1	-2.92712	1.2e-05	0.00398101
PRSS57	-2.50007	0.000138727	0.0243977
BCL7A	-2.42021	1.77e-05	0.00515694
MACROD2	-2.41716	1.55e-05	0.0045808
AL691432.1	-2.26673	5.66e-10	7.55e-07
TKTL1	-1.93161	4.78e-08	4.5e-05
PCDH9	-1.91533	2.96e-08	3.38e-05
COL19A1	-1.8872	9.34e-05	0.0182236
EBF1	-1.81745	3.8e-05	0.00895443
IGHM	-1.71108	0.000348135	0.0480898
PAX5	-1.38128	3.08e-05	0.00795746
FCRL1	-1.35736	1.13e-05	0.00394736
MS4A1	-1.17917	1.54e-06	0.000746349
PLEKHG1	-1.16386	0.000157799	0.0267013
